# Supplementary material for: COL-3-Induced Molecular and Ultrastructural Alterations in K562 Cells
Source: J Pers Med. 2022 Jan 4;12(1):42. doi: 10.3390/jpm12010042 (PMC8778770; doi:10.3390/jpm12010042)
Supplement: Supplementary file 1 [file jpm-12-00042-s001.zip]

Archive with 1 entries (1 files):
- jpm-1517243-supplementary - update.pdf
